# Supplementary material for: Effectiveness and Safety of the MVA–BN Vaccine against Mpox in At-Risk Individuals in the United States (USMVAc)
Source: Vaccines (Basel). 2024 Jun 11;12(6):651. doi: 10.3390/vaccines12060651 (PMC11209565; doi:10.3390/vaccines12060651)
Supplement: Supplementary file 1 [file vaccines-12-00651-s001.zip]

Archive with 1 entries (1 files):
- vaccines-2962823-supplementary.pdf
